# Supplementary material for: Topical Sustained Delivery of Miltefosine Via Drug-Eluting Contact Lenses to Treat Acanthamoeba Keratitis
Source: Pharmaceutics. 2022 Dec 8;14(12):2750. doi: 10.3390/pharmaceutics14122750 (PMC9781349; doi:10.3390/pharmaceutics14122750)
Supplement: Supplementary file 1 [file pharmaceutics-14-02750-s001.zip]

Archive with 1 entries (1 files):
- pharmaceutics-1996009-supplementary.pdf
